# Supplementary material for: Comparative mitogenomic analysis of Chinese cavefish Triplophysa (Cypriniformes: Nemacheilidae): novel gene tandem duplication and evolutionary implications
Source: BMC Genomics. 2025 Mar 24;26:293. doi: 10.1186/s12864-025-11486-0 (PMC11934697; doi:10.1186/s12864-025-11486-0)
Supplement: Supplementary file 1 — Supplementary Material 1 [file 12864_2025_11486_MOESM1_ESM.xls]

## Sheet: PCGs
	PP114297	OQ603602	OQ998928	OQ998929	OQ998930	OQ998931	OQ998932	OQ998933	LIU00000	KT213584	KT213585	MZ325251	KJ739868	MT992550	JX135578	KT213588	KT213589	KY945352	KT213590	KT213591	KT213592	OQ559481	KT966735	KT213594	KT213595	KT213597	OQ274895	MT361978	KT213598	KT213599	KT213600	KT213601	KM406486	JF268621	KT213602	KY851112	KT213603	KT213604	KT213605	JQ663847	KP297875	KT224363	KT224364	KT259194	KT008666	KT224365	KT751089	TANGI000	MT992551
PP114297
OQ603602	0.164273
OQ998928	0.210672	0.211099
OQ998929	0.209657	0.209976	0.0350092
OQ998930	0.206084	0.211251	0.109707	0.107929
OQ998931	0.202529	0.205317	0.0990126	0.0975953	0.0991447
OQ998932	0.211233	0.210907	0.0344472	0.0165244	0.107066	0.0980553
OQ998933	0.207997	0.209236	0.0550798	0.0256372	0.113194	0.107767	0.0382554
LIU00000	0.20679	0.208092	0.0987687	0.0948416	0.0882038	0.0818494	0.0951012	0.106549
KT213584	0.161822	0.155573	0.217355	0.210098	0.213901	0.211552	0.210763	0.209162	0.215802
KT213585	0.159146	0.135361	0.211582	0.206659	0.209517	0.202091	0.207409	0.206384	0.205251	0.134866
MZ325251	0.195152	0.189887	0.23769	0.233938	0.237673	0.233043	0.235623	0.231955	0.231223	0.17308	0.167347
KJ739868	0.183632	0.177743	0.230105	0.225941	0.231643	0.229783	0.226941	0.226901	0.2237	0.161498	0.150895	0.0454307
MT992550	0.215549	0.217061	0.157283	0.155485	0.143341	0.156388	0.156845	0.140169	0.152217	0.22017	0.212743	0.234881	0.233223
JX135578	0.194337	0.189345	0.236575	0.233449	0.23743	0.23226	0.234761	0.231468	0.231598	0.173081	0.167459	0.00210835	0.0458142	0.234388
KT213588	0.158746	0.154475	0.21485	0.211348	0.21092	0.208614	0.210208	0.209104	0.211343	0.0826513	0.139678	0.176212	0.16482	0.221146	0.176439
KT213589	0.158909	0.134085	0.207454	0.203825	0.207471	0.201387	0.20441	0.202445	0.205627	0.134129	0.0380865	0.171381	0.15224	0.210926	0.171267	0.138228
KY945352	0.195515	0.192247	0.197086	0.194679	0.194185	0.191433	0.196	0.193448	0.196515	0.188104	0.184743	0.210469	0.203255	0.207712	0.210712	0.189032	0.183446
KT213590	0.161708	0.143381	0.206751	0.20384	0.205895	0.202782	0.20307	0.201903	0.201868	0.137652	0.117305	0.17693	0.163298	0.212087	0.177158	0.139928	0.114393	0.182425
KT213591	0.162263	0.142717	0.209412	0.206593	0.204956	0.203721	0.206978	0.20486	0.20683	0.138355	0.103796	0.175995	0.151718	0.211879	0.175883	0.143579	0.0997934	0.180466	0.121638
KT213592	0.174347	0.165934	0.220985	0.214502	0.218285	0.217326	0.214245	0.214598	0.214285	0.144152	0.146335	0.146777	0.138545	0.223867	0.146886	0.146923	0.146769	0.193135	0.148399	0.150879
OQ559481	0.161692	0.142163	0.209667	0.206609	0.204972	0.203971	0.207232	0.205232	0.206965	0.138235	0.103684	0.176428	0.15181	0.212018	0.176315	0.143997	0.0996827	0.181169	0.121937	0.00254857	0.150319
KT966735	0.160962	0.157331	0.215028	0.211656	0.214918	0.210857	0.210878	0.211435	0.214741	0.0560613	0.134038	0.174312	0.16386	0.224407	0.174313	0.085899	0.135337	0.1877	0.140131	0.137876	0.145325	0.13829
KT213594	0.157751	0.134342	0.208352	0.20424	0.207409	0.198608	0.20474	0.202514	0.20272	0.13307	0.0379761	0.171206	0.153226	0.21151	0.171095	0.136898	0.0302243	0.182952	0.113374	0.0981108	0.147763	0.0977985	0.133502
KT213595	0.160413	0.156585	0.217754	0.210509	0.209843	0.208399	0.209741	0.208971	0.208734	0.120296	0.133118	0.174303	0.164879	0.215524	0.17453	0.124569	0.137093	0.183288	0.145967	0.143017	0.148186	0.143004	0.1209	0.135208
KT213597	0.159604	0.137488	0.205447	0.203923	0.20687	0.20203	0.203354	0.200725	0.203294	0.134639	0.0968998	0.17644	0.154797	0.209733	0.176102	0.139115	0.0904481	0.184653	0.115048	0.0974739	0.147607	0.0978684	0.134871	0.0916545	0.138535
OQ274895	0.210809	0.213731	0.152675	0.150499	0.135997	0.143878	0.150328	0.141629	0.145448	0.216305	0.210902	0.230605	0.22972	0.0848709	0.229868	0.213794	0.20965	0.197847	0.207643	0.209928	0.219932	0.209829	0.217615	0.209113	0.211829	0.204086
MT361978	0.208885	0.211196	0.0122086	0.0338243	0.10777	0.0965097	0.0328904	0.0527302	0.0977746	0.214546	0.209041	0.23607	0.228879	0.156315	0.234957	0.212541	0.204572	0.194445	0.204097	0.206552	0.219662	0.207043	0.215148	0.2063	0.213859	0.204188	0.150298
KT213598	0.158113	0.151469	0.2134	0.208749	0.210493	0.204532	0.20785	0.207466	0.210802	0.0853336	0.13603	0.175787	0.165821	0.220349	0.176014	0.0293944	0.134922	0.186395	0.140834	0.141027	0.145589	0.141444	0.0852374	0.133949	0.122205	0.135109	0.21167	0.210374
KT213599	0.175059	0.164523	0.220849	0.217524	0.223643	0.21888	0.218677	0.21465	0.218043	0.156089	0.135464	0.12081	0.105138	0.222357	0.120624	0.159692	0.130125	0.194139	0.148594	0.140313	0.142971	0.14073	0.157599	0.129336	0.159451	0.133847	0.220454	0.220252	0.157376
KT213600	0.185069	0.184064	0.195454	0.191274	0.192601	0.186365	0.191924	0.189242	0.189161	0.177868	0.177554	0.20758	0.196264	0.199153	0.207344	0.183281	0.174314	0.0998672	0.174792	0.168447	0.188404	0.168686	0.179515	0.173644	0.174115	0.175364	0.192315	0.194219	0.180553	0.188177
KT213601	0.188126	0.187385	0.194416	0.191754	0.191562	0.184688	0.191703	0.190451	0.189836	0.182287	0.181515	0.208175	0.200688	0.199436	0.20818	0.18658	0.177444	0.0993769	0.176582	0.177366	0.192447	0.177609	0.183745	0.1788	0.177992	0.180492	0.192014	0.193416	0.184072	0.193938	0.0137406
KM406486	0.196436	0.195777	0.205219	0.202675	0.200903	0.199525	0.202703	0.199399	0.200573	0.188299	0.186543	0.211452	0.203444	0.209112	0.211814	0.188515	0.184284	0.085085	0.184353	0.185232	0.190588	0.18582	0.190786	0.186069	0.185731	0.187972	0.198729	0.204089	0.187187	0.198449	0.106023	0.103612
JF268621	0.206617	0.211486	0.101397	0.0992781	0.030871	0.0901462	0.0991385	0.110894	0.0698557	0.217471	0.210424	0.2361	0.228798	0.154895	0.235981	0.212101	0.208896	0.195909	0.207431	0.208525	0.217955	0.209141	0.217896	0.208153	0.213451	0.209619	0.148466	0.100194	0.211201	0.223325	0.192036	0.19093	0.201495
KT213602	0.156032	0.13409	0.208255	0.202213	0.203926	0.200366	0.202114	0.200416	0.198938	0.129744	0.0936774	0.174346	0.135529	0.210755	0.174234	0.132741	0.0904446	0.178884	0.111232	0.0824403	0.141301	0.0827284	0.13131	0.0882504	0.12814	0.0815824	0.207383	0.205643	0.129606	0.128459	0.171083	0.175664	0.180612	0.204668
KY851112	0.159315	0.137558	0.209769	0.206378	0.208634	0.199637	0.207	0.204707	0.203341	0.133169	0.0487298	0.173009	0.155822	0.212132	0.173343	0.138282	0.0451367	0.18389	0.116685	0.103435	0.147334	0.10312	0.134357	0.0421163	0.135048	0.0954244	0.212207	0.207348	0.134661	0.132427	0.172972	0.177992	0.187785	0.208154	0.0916028
KT213603	0.187055	0.185644	0.192443	0.19025	0.190177	0.183652	0.1902	0.189415	0.188257	0.181574	0.180575	0.207904	0.19948	0.198273	0.207431	0.185402	0.176393	0.0978685	0.175313	0.17598	0.191603	0.176223	0.181894	0.176845	0.176492	0.179215	0.19074	0.191676	0.182897	0.192516	0.0121318	0.0036941	0.103511	0.189808	0.174284	0.176231
KT213604	0.158979	0.151412	0.210608	0.207821	0.211951	0.208341	0.206331	0.207499	0.211586	0.0599551	0.134296	0.174624	0.163201	0.217831	0.174399	0.0707487	0.132962	0.183652	0.134889	0.138481	0.144291	0.138467	0.0444947	0.132831	0.120456	0.131271	0.210383	0.208307	0.0674669	0.153896	0.177085	0.180359	0.187014	0.213988	0.128713	0.133549	0.179194
KT213605	0.17057	0.163012	0.219221	0.213774	0.217081	0.211534	0.214439	0.213186	0.215465	0.0949351	0.144991	0.179018	0.170354	0.223214	0.179473	0.0956663	0.142249	0.196606	0.14741	0.148393	0.153628	0.148598	0.093946	0.144807	0.129762	0.145601	0.215492	0.217742	0.0961844	0.161728	0.18375	0.18774	0.195378	0.219493	0.141942	0.145856	0.185642	0.0933961
JQ663847	0.158218	0.13639	0.208415	0.204781	0.206604	0.199087	0.205518	0.201466	0.201209	0.131454	0.0481944	0.168666	0.152767	0.210652	0.169226	0.138676	0.041989	0.183562	0.114143	0.102341	0.146435	0.102634	0.131347	0.0395431	0.134782	0.093543	0.212049	0.205997	0.133455	0.131733	0.174385	0.179562	0.188056	0.206955	0.0912332	0.0239107	0.177796	0.131517	0.142946
KP297875	0.159011	0.143589	0.209466	0.206459	0.211861	0.203838	0.205662	0.203145	0.207645	0.137231	0.106813	0.17661	0.152712	0.210658	0.176725	0.142259	0.102723	0.183287	0.12105	0.0773984	0.15694	0.0778821	0.139917	0.103968	0.143234	0.0994277	0.207469	0.207598	0.140757	0.143608	0.172777	0.177779	0.184109	0.212887	0.0838723	0.107105	0.175939	0.139132	0.148155	0.105624
KT224363	0.16758	0.14827	0.218059	0.212147	0.217225	0.211403	0.212293	0.210039	0.212101	0.143962	0.106404	0.180666	0.159508	0.221891	0.180554	0.146306	0.106176	0.191856	0.127138	0.0961857	0.150114	0.0969804	0.141246	0.102906	0.14085	0.103797	0.218956	0.216692	0.144222	0.143008	0.181914	0.186741	0.192212	0.218232	0.0857612	0.107643	0.185797	0.146337	0.151588	0.104118	0.0973245
KT224364	0.175076	0.165362	0.225626	0.223131	0.223766	0.221918	0.223799	0.221352	0.21906	0.108108	0.148773	0.182615	0.174813	0.228484	0.183072	0.115112	0.149611	0.191636	0.15441	0.153004	0.155791	0.153207	0.108135	0.144974	0.134807	0.145753	0.225446	0.223808	0.113627	0.165647	0.1885	0.191326	0.193026	0.224193	0.145338	0.149039	0.190721	0.10645	0.122302	0.147605	0.155866	0.153213
KT259194	0.16366	0.14431	0.212898	0.210191	0.209765	0.20612	0.210093	0.208879	0.206179	0.140079	0.10676	0.179618	0.153367	0.213289	0.179051	0.145842	0.104498	0.184113	0.124453	0.0807969	0.152469	0.0813783	0.140364	0.103899	0.143948	0.100781	0.211924	0.209785	0.142308	0.14146	0.178339	0.183184	0.188272	0.209994	0.0829186	0.109383	0.181673	0.138603	0.152043	0.107885	0.0694427	0.0996222	0.15359
KT008666	0.195067	0.143834	0.236017	0.232754	0.235238	0.227306	0.23344	0.232058	0.229472	0.181586	0.171648	0.207783	0.193086	0.239301	0.207822	0.182646	0.171912	0.213438	0.170669	0.170712	0.190174	0.170356	0.182896	0.169261	0.183808	0.169205	0.23858	0.233491	0.18433	0.190604	0.204681	0.208258	0.213647	0.235582	0.167342	0.176852	0.207306	0.178595	0.186875	0.174419	0.173528	0.178172	0.190325	0.175898
KT224365	0.167335	0.145688	0.205155	0.201583	0.206857	0.203247	0.2007	0.20168	0.202205	0.140345	0.121702	0.183476	0.167345	0.213684	0.183705	0.141886	0.118928	0.187778	0.100192	0.124033	0.152243	0.124753	0.142588	0.119189	0.144112	0.11883	0.210409	0.202902	0.139018	0.149098	0.17846	0.182481	0.19202	0.207292	0.113228	0.121494	0.181429	0.137233	0.147424	0.120391	0.127616	0.129627	0.15805	0.129415	0.171055
KT751089	0.209231	0.208177	0.0944656	0.0913492	0.0949644	0.076409	0.0907088	0.101763	0.0259853	0.215753	0.207071	0.234685	0.22787	0.153463	0.234319	0.210998	0.206927	0.194627	0.200747	0.208086	0.216217	0.208222	0.216232	0.204888	0.209157	0.205857	0.144782	0.0930776	0.209381	0.221127	0.19188	0.1927	0.201964	0.0828607	0.199956	0.204874	0.190736	0.211397	0.215512	0.202271	0.207078	0.213706	0.223052	0.20725	0.226281	0.204203
TANGI000	0.221375	0.218736	0.161006	0.156009	0.149537	0.16005	0.157735	0.144067	0.159635	0.224598	0.212291	0.237902	0.236189	0.0822198	0.23753	0.223298	0.213192	0.210193	0.220466	0.217067	0.22639	0.216363	0.230688	0.213824	0.222492	0.210445	0.0893127	0.156593	0.221348	0.228081	0.206227	0.205669	0.213731	0.1616	0.213052	0.215279	0.20461	0.224565	0.228447	0.213764	0.217529	0.223957	0.233036	0.220926	0.247225	0.221151	0.157368
MT992551	0.214693	0.217178	0.157339	0.154337	0.147404	0.153613	0.155045	0.126607	0.153782	0.216674	0.213202	0.230473	0.229414	0.0613504	0.229737	0.215748	0.211129	0.202562	0.213299	0.211246	0.223575	0.211022	0.222018	0.210912	0.214286	0.206675	0.0840804	0.154841	0.213584	0.218325	0.197122	0.198098	0.206526	0.15798	0.208248	0.210884	0.197754	0.214866	0.218696	0.209537	0.21231	0.222426	0.225742	0.213378	0.236386	0.211548	0.152215	0.0782816
																																													KT008666	0.247225

## Sheet: CO1
	PP114297	OQ603602	OQ998928	OQ998929	OQ998930	OQ998931	OQ998932	OQ998933	LIU00000	KT213584	KT213585	MZ325251	KJ739868	MT992550	JX135578	KT213588	KT213589	KY945352	KT213590	KT213591	KT213592	OQ559481	KT966735	KT213594	KT213595	KT213597	OQ274895	MT361978	KT213598	KT213599	KT213600	KT213601	KM406486	JF268621	KT213602	KY851112	KT213603	KT213604	KT213605	JQ663847	KP297875	KT224363	KT224364	KT259194	KT008666	KT224365	KT751089	TANGI000	MT992551
PP114297
OQ603602	0.127028
OQ998928	0.177554	0.183616
OQ998929	0.174342	0.18272	0.0263925
OQ998930	0.173155	0.173637	0.0956658	0.094958
OQ998931	0.178385	0.185326	0.092754	0.0904785	0.0794812
OQ998932	0.178624	0.18473	0.0236942	0.0143736	0.0926684	0.0941491
OQ998933	0.174342	0.183562	0.0270636	0.000646219	0.0956991	0.0912153	0.0150332
LIU00000	0.181163	0.183429	0.0865782	0.0828307	0.0656716	0.0787724	0.0805934	0.0835578
KT213584	0.119072	0.119102	0.161068	0.158815	0.165982	0.163673	0.159681	0.159634	0.16974
KT213585	0.127874	0.109351	0.181843	0.179545	0.174851	0.172125	0.18468	0.180381	0.174459	0.0974576
MZ325251	0.131455	0.138542	0.183555	0.181207	0.181108	0.178884	0.183853	0.182051	0.186797	0.129391	0.130045
KJ739868	0.124869	0.126163	0.173467	0.172809	0.168632	0.170497	0.171222	0.173641	0.171531	0.109657	0.10483	0.0401188
MT992550	0.174901	0.173917	0.149323	0.146072	0.134167	0.14252	0.145256	0.146868	0.137886	0.157702	0.163935	0.176453	0.164315
JX135578	0.131455	0.138542	0.183555	0.181207	0.181108	0.178884	0.183853	0.182051	0.186797	0.129391	0.130045	0	0.0401188	0.176453
KT213588	0.113054	0.103779	0.166099	0.166289	0.164075	0.162298	0.167214	0.167116	0.170644	0.0604615	0.0921924	0.120273	0.104245	0.163885	0.120273
KT213589	0.118604	0.10254	0.179833	0.176618	0.173311	0.173714	0.181746	0.177453	0.174861	0.0974709	0.0237265	0.126125	0.103343	0.158955	0.126125	0.095321
KY945352	0.13877	0.140392	0.156812	0.156176	0.152424	0.148577	0.15532	0.156988	0.148177	0.135923	0.133399	0.145373	0.135983	0.16274	0.145373	0.136431	0.130235
KT213590	0.122688	0.109281	0.172284	0.172284	0.173969	0.169606	0.170702	0.173114	0.168282	0.0967733	0.0873538	0.119036	0.104188	0.17196	0.119036	0.0974814	0.0911532	0.133241
KT213591	0.127727	0.104706	0.176899	0.175432	0.168603	0.176989	0.178048	0.176268	0.171253	0.102044	0.0755521	0.122074	0.0951672	0.161705	0.122074	0.0998426	0.0711051	0.143388	0.09794
KT213592	0.130333	0.134103	0.175785	0.17432	0.164853	0.170098	0.172681	0.175154	0.166867	0.106947	0.106556	0.0995757	0.0748702	0.17432	0.0995757	0.108782	0.100448	0.133677	0.112689	0.109514
OQ559481	0.126951	0.105456	0.176899	0.175432	0.167751	0.176989	0.178048	0.176268	0.170397	0.102822	0.0777362	0.124422	0.0974249	0.162549	0.124422	0.102119	0.0718203	0.143367	0.100201	0.00194074	0.110271
KT966735	0.123152	0.127997	0.171242	0.168872	0.173057	0.168774	0.168947	0.169702	0.180002	0.0477625	0.102007	0.12588	0.109876	0.166338	0.12588	0.0677125	0.100614	0.136314	0.107572	0.102927	0.110295	0.105214
KT213594	0.122345	0.103153	0.178737	0.17803	0.173942	0.166807	0.180643	0.178864	0.172171	0.0943463	0.024399	0.123786	0.104108	0.162272	0.123786	0.0966833	0.0183634	0.132454	0.085914	0.069626	0.100253	0.0703393	0.100537
KT213595	0.118956	0.121884	0.171478	0.169115	0.169777	0.173587	0.167438	0.168289	0.175167	0.0887946	0.0932475	0.114376	0.100975	0.156463	0.114376	0.0858234	0.0889372	0.14325	0.103845	0.0956106	0.100097	0.0978626	0.0903887	0.0902904
KT213597	0.125972	0.102448	0.180175	0.175257	0.175432	0.176733	0.175283	0.176092	0.177567	0.0936054	0.0725438	0.129923	0.10472	0.166518	0.129923	0.0965701	0.0660798	0.131977	0.0866276	0.0732236	0.104145	0.0739403	0.099734	0.0681269	0.0945422
OQ274895	0.166922	0.168827	0.142894	0.133945	0.127814	0.122519	0.136315	0.134728	0.1322	0.162546	0.167492	0.169584	0.164971	0.0712383	0.169584	0.157858	0.164375	0.146125	0.165758	0.166158	0.158906	0.165313	0.16875	0.166695	0.160965	0.159588
MT361978	0.175832	0.183616	0.00648939	0.0223658	0.0897086	0.0897546	0.0196857	0.0230332	0.0807075	0.161068	0.178399	0.180179	0.170095	0.147685	0.180179	0.164401	0.176388	0.153485	0.168924	0.17346	0.170698	0.17346	0.169532	0.175302	0.168071	0.180069	0.139651
KT213598	0.116815	0.106001	0.162758	0.163719	0.158905	0.153841	0.163815	0.164543	0.163827	0.0604238	0.095095	0.120192	0.104942	0.161275	0.120192	0.0176778	0.0937218	0.132287	0.106477	0.101246	0.10868	0.101995	0.0648049	0.095082	0.0871816	0.0949709	0.16191	0.161068
KT213599	0.109776	0.0948789	0.177981	0.17475	0.164778	0.167047	0.17644	0.175582	0.17207	0.0905183	0.0511373	0.120639	0.0972396	0.153941	0.120639	0.0890917	0.0469729	0.126966	0.08808	0.0702787	0.0995347	0.070992	0.0876094	0.0476121	0.0924658	0.0595342	0.150323	0.174548	0.0845878
KT213600	0.13973	0.141085	0.15682	0.157861	0.161341	0.158243	0.156159	0.158678	0.16505	0.124189	0.130027	0.148822	0.140315	0.156461	0.148822	0.130062	0.120762	0.0705155	0.1375	0.148174	0.134501	0.148153	0.134891	0.124303	0.131161	0.138341	0.149642	0.155146	0.126031	0.128628
KT213601	0.142952	0.139539	0.156866	0.157907	0.163034	0.159109	0.156204	0.158725	0.165098	0.127333	0.133185	0.14804	0.141943	0.158135	0.14804	0.133239	0.123884	0.0719671	0.1375	0.149818	0.136113	0.149797	0.136509	0.127431	0.132763	0.139961	0.149686	0.155191	0.12919	0.131784	0.00388625
KM406486	0.143295	0.150223	0.171279	0.165574	0.159086	0.158017	0.166396	0.166396	0.159783	0.137844	0.141449	0.143034	0.137749	0.158817	0.143034	0.130351	0.135082	0.0553286	0.145604	0.152529	0.12912	0.152507	0.132673	0.138886	0.131322	0.13632	0.140404	0.167877	0.126239	0.13122	0.073236	0.0746902
JF268621	0.173155	0.173637	0.0956658	0.094958	0	0.0794812	0.0926684	0.0956991	0.0656716	0.165982	0.174851	0.181108	0.168632	0.134167	0.181108	0.164075	0.173311	0.152424	0.173969	0.168603	0.164853	0.167751	0.173057	0.173942	0.169777	0.175432	0.127814	0.0897086	0.158905	0.164778	0.161341	0.163034	0.159086
KT213602	0.124278	0.107928	0.171777	0.171975	0.166147	0.169264	0.170338	0.172807	0.162468	0.0900003	0.0733113	0.131657	0.0905249	0.161634	0.131657	0.0868606	0.0718779	0.13682	0.0927384	0.0610518	0.10417	0.062471	0.0969003	0.0725121	0.0850852	0.0581518	0.156307	0.168363	0.0853163	0.0539335	0.132801	0.13598	0.144411	0.166147
KY851112	0.122393	0.103956	0.178633	0.177979	0.17228	0.169409	0.182268	0.178814	0.172219	0.0929003	0.0339176	0.130048	0.103304	0.166258	0.130048	0.0997722	0.0243813	0.134256	0.0897761	0.0718228	0.101227	0.0725386	0.101325	0.0243875	0.0933589	0.0681698	0.174343	0.176915	0.0951572	0.0518141	0.127088	0.130238	0.143154	0.17228	0.0711457
KT213603	0.141319	0.137917	0.155191	0.156227	0.161341	0.157423	0.15453	0.157043	0.163405	0.125742	0.131586	0.147216	0.140315	0.156461	0.147216	0.13163	0.122305	0.0705155	0.1375	0.148174	0.134501	0.148153	0.134891	0.125848	0.131161	0.138341	0.148034	0.153521	0.127591	0.130186	0.00258806	0.00129329	0.073236	0.161341	0.13437	0.128643
KT213604	0.110531	0.117334	0.159839	0.158339	0.163511	0.164312	0.15594	0.159156	0.176131	0.0400297	0.0978849	0.128528	0.107931	0.154112	0.128528	0.058233	0.0964732	0.133585	0.0988193	0.104036	0.1046	0.103286	0.0339073	0.0963473	0.0892851	0.094075	0.157297	0.15816	0.0581968	0.08884	0.12813	0.131291	0.133135	0.163511	0.0928047	0.0979087	0.12969
KT213605	0.128652	0.109965	0.162779	0.159632	0.169779	0.157279	0.165536	0.160452	0.169007	0.0561541	0.0936025	0.127958	0.112007	0.160363	0.127958	0.0561816	0.0900249	0.141958	0.108942	0.0938701	0.109293	0.0961282	0.0698936	0.0928876	0.0880288	0.0974947	0.15936	0.161089	0.06041	0.0854962	0.125827	0.12898	0.143693	0.169779	0.0892962	0.0944696	0.127384	0.0639048
JQ663847	0.125456	0.107685	0.176211	0.172183	0.165528	0.165957	0.17644	0.173012	0.165471	0.0935926	0.0339015	0.130738	0.107845	0.164473	0.130738	0.10123	0.0284004	0.134967	0.0882841	0.0761706	0.101923	0.0768906	0.106592	0.0257153	0.095502	0.0674163	0.171635	0.174497	0.0996137	0.0573968	0.130094	0.133254	0.144601	0.165528	0.0739945	0.0150262	0.131654	0.0993588	0.0929003
KP297875	0.131592	0.108384	0.167465	0.17009	0.175229	0.172549	0.165133	0.170919	0.166796	0.0990793	0.0871524	0.134679	0.104013	0.162456	0.134679	0.0944667	0.0798279	0.137051	0.0926461	0.0567397	0.117344	0.05744	0.109891	0.0797689	0.100724	0.0688339	0.160357	0.164074	0.0943791	0.0731141	0.137704	0.139323	0.144491	0.175229	0.0553338	0.0864136	0.137704	0.102611	0.102128	0.086393
KT224363	0.122839	0.111576	0.17387	0.169897	0.169557	0.173207	0.171579	0.170725	0.171689	0.0986734	0.0718158	0.122702	0.101672	0.161045	0.122702	0.0906797	0.0732675	0.139864	0.0904198	0.064597	0.117027	0.0667417	0.105805	0.0710015	0.0924754	0.069571	0.164752	0.168802	0.0920975	0.069465	0.138962	0.142163	0.14097	0.169557	0.0588634	0.0732015	0.140541	0.100887	0.101325	0.0739107	0.0716397
KT224364	0.131368	0.124213	0.175664	0.174953	0.175236	0.169783	0.175894	0.17579	0.178502	0.0706262	0.0984103	0.126403	0.115069	0.166831	0.126403	0.0662865	0.0999617	0.140585	0.113028	0.111464	0.115864	0.112225	0.0765267	0.0961576	0.0902594	0.0945055	0.163767	0.175612	0.0698401	0.0944467	0.139036	0.142257	0.139289	0.175236	0.0916318	0.101381	0.140625	0.0668726	0.075631	0.101314	0.11225	0.098224
KT259194	0.129185	0.110225	0.175259	0.176168	0.158022	0.172802	0.172858	0.177004	0.159742	0.103001	0.0814321	0.134899	0.105791	0.164966	0.134899	0.100022	0.0850709	0.148387	0.0972027	0.0546867	0.114392	0.0568006	0.112366	0.0791553	0.103928	0.0675215	0.16466	0.171827	0.0999282	0.0724979	0.154231	0.155893	0.148043	0.158022	0.0589634	0.0872884	0.154231	0.104288	0.100063	0.085783	0.048299	0.0660407	0.107014
KT008666	0.124251	0.0919113	0.189021	0.18212	0.177521	0.181686	0.187517	0.182962	0.179347	0.119349	0.114624	0.12934	0.116629	0.173441	0.12934	0.112157	0.107047	0.150269	0.119361	0.118746	0.124769	0.119512	0.126498	0.107815	0.114156	0.109438	0.176978	0.185521	0.112843	0.110054	0.147859	0.144657	0.147902	0.177521	0.109642	0.111594	0.144657	0.119779	0.116899	0.113019	0.12172	0.118703	0.117841	0.122771
KT224365	0.115929	0.109015	0.169506	0.159521	0.163442	0.163655	0.162858	0.160336	0.156148	0.0952383	0.0898157	0.126078	0.108713	0.164358	0.126078	0.099055	0.0839284	0.123555	0.0696799	0.0914624	0.101202	0.0914499	0.105238	0.0853279	0.103996	0.0735892	0.152422	0.166114	0.101219	0.0823225	0.126296	0.127886	0.12858	0.163442	0.0810011	0.0892046	0.126296	0.0950417	0.0968634	0.0914212	0.0928749	0.0905989	0.104623	0.0928017	0.116085
KT751089	0.181163	0.183429	0.0865782	0.0828307	0.0656716	0.0787724	0.0805934	0.0835578	0	0.16974	0.174459	0.186797	0.171531	0.137886	0.186797	0.170644	0.174861	0.148177	0.168282	0.171253	0.166867	0.170397	0.180002	0.172171	0.175167	0.177567	0.1322	0.0807075	0.163827	0.17207	0.16505	0.165098	0.159783	0.0656716	0.162468	0.172219	0.163405	0.176131	0.169007	0.165471	0.166796	0.171689	0.178502	0.159742	0.179347	0.156148
TANGI000	0.178064	0.18197	0.152822	0.141446	0.134164	0.144509	0.145476	0.142238	0.14111	0.174168	0.175104	0.170444	0.166629	0.0732092	0.170444	0.169484	0.170238	0.168897	0.18533	0.172023	0.171488	0.171167	0.179728	0.171676	0.171192	0.169993	0.0784351	0.146335	0.165137	0.161752	0.164942	0.16499	0.166375	0.134164	0.168678	0.176823	0.163298	0.168043	0.178649	0.171575	0.173516	0.170608	0.172751	0.176296	0.186341	0.169095	0.14111
MT992551	0.167919	0.180624	0.153562	0.148647	0.131893	0.13813	0.149467	0.149446	0.140541	0.167463	0.162906	0.161396	0.158457	0.0468946	0.161396	0.16116	0.162177	0.146844	0.177749	0.1656	0.172707	0.164754	0.174548	0.162787	0.163651	0.165482	0.0676649	0.151913	0.160155	0.153813	0.15147	0.153131	0.150282	0.131893	0.165552	0.168753	0.15147	0.158814	0.167707	0.167734	0.166328	0.165015	0.167583	0.168971	0.180095	0.166678	0.140541	0.0711437

## Sheet: Caption
Table. Estimates of Evolutionary Divergence between Sequences
The number of base substitutions per site from between sequences are shown. Analyses were conducted using the Maximum Composite Likelihood model [1]. This analysis involved 49 nucleotide sequences. Codon positions included were 1st+2nd+3rd+Noncoding. All ambiguous positions were removed for each sequence pair (pairwise deletion option). There were a total of 11400 positions in the final dataset. …
1. Tamura K., Nei M., and Kumar S. (2004). Prospects for inferring very large phylogenies by using the neighbor-joining method. Proceedings of the National Academy of Sciences (USA) 101:11030-11035.
2. Tamura K., Stecher G., and Kumar S. (2021). MEGA 11: Molecular Evolutionary Genetics Analysis Version 11. Molecular Biology and Evolution https://doi.org/10.1093/molbev/msab120.
Disclaimer: Although utmost care has been taken to ensure the correctness of the caption, the caption text is provided "as is" without any warranty of any kind. Authors advise the user to carefully check the caption prior to its use for any purpose and report any errors or problems to the authors immediately (www.megasoftware.net). In no event shall the authors and their employers be liable for a…
